# Supplementary material for: pH-Responsive Pesticide-Loaded Hollow Mesoporous Silica Nanoparticles with ZnO Quantum Dots as a Gatekeeper for Control of Rice Blast Disease
Source: Materials (Basel). 2024 Mar 14;17(6):1344. doi: 10.3390/ma17061344 (PMC10972096; doi:10.3390/ma17061344)
Supplement: Supplementary file 1 [file materials-17-01344-s001.zip]

Archive with 1 entries (1 files):
- materials-2896062-supplementary.pdf
